# Supplementary material for: PARP2 downregulation in T cells ameliorates lipopolysaccharide-induced inflammation of the large intestine
Source: Front Immunol. 2023 Jun 30;14:1135410. doi: 10.3389/fimmu.2023.1135410 (PMC10347374; doi:10.3389/fimmu.2023.1135410)
Supplement: Supplementary file 1 [file Table_1.xlsx]

## Sheet: Munka1
	Inflammatory cytokines, oxidative-nitrative stress and inflammation
	Tissue concentration of TNFα in the colon.
	NO LPS														LPS
	Control		97.5921	41.5091	62.2469	115.296	104.442	38.9111	75.338						339.301	112.787	109.243	199.919	227.414	212.239	72.3958	68.506
	T-cell-PARP2-KO		123.658	33.8876	73.0829	75.6551	86.1427	69.9474	56.0463	41.6906					84.2677	68.7786	39.8827	63.7137	69.651	60.7346
	Tissue concentration of TNFα in the cecum.
	NO LPS														LPS
	Control		64.6692	65.5844	147.88	92.947	164.168	55.9868	116.518	108.052	127.402	63.1427			179.766	137.006	113.987	156.465	252.198	240.315	343.991	124.101	124.314	146.294	197.078	221.045
	T-cell-PARP2-KO		132.53	240.985	222.947	238.391	217.216	235.114	170.361	108.102	284.105	142.947			145.959	133.325	182.309	119.31	96.7499	122.328	180.942	62.6208	130.34	47.1711
	Tissue concentration of IL-1ß in the colon.
	NO LPS														LPS
	Control		28.2902	11.4868	4.04235	21.7539	12.4549	6.4049	9.84708	8.84854	9.36363	20.5597	21.786	7.51998	23.8627	14.8583	21.0428	32.6595	36.9483	12.1859	7.36627	13.9224	5.26388	3.42474	17.7413	25.5315	6.84394
	T-cell-PARP2-KO		12.136	8.93132	12.7049	8.8119	20.6175	19.6046	10.8815						6.417	12.6115	9.54772	9.82476	6.19765	6.38429	8.7177	25.3779
	Tissue concentration of IL-1ß in the cecum.
	NO LPS														LPS
	Control		14.049	126.614	38.4784	16.6524	22.0922	15.7192	20.7128	27.703	30.7778	26.7535			52.6163	47.4979	117.345	81.537	28.6205	213.247	360.345	89.9774	25.6945	46.8214	35.6811	72.4322	58.1977
	T-cell-PARP2-KO		16.8264	150.959	103.697	24.5132	29.4131	25.7046	37.6802	21.4499	36.3159	165.025	27.7017		55.3714	210.233	166.174	62.8789	45.5597	83.7592	162.253	32.3402	98.2201	25.0894
	Tissue concentration of IL-17 in the colon.
	NO LPS														LPS
	Control		72.7361	35.7256	58.3219	95.9191	71.1986	24.7258	67.183	41.4677	36.3565				81.1516	65.9516	69.1232	98.3187	69.5861	53.036	30.9557	52.9943	25.7758	29.1419
	T-cell-PARP2-KO		67.9742	66.9719	39.5985	55.2928	52.8039	57.4394	72.7008	28.0665	44.465				15.3184	29.1416	32.1279	38.3568	24.9595	27.2456	22.1291
	Tissue concentration of IL-17 in the cecum.
	NO LPS														LPS
	Control		87.5778	71.8793	116.008	67.1841	118.468	95.6179	76.519	79.4105	124.781	103.204			127.318	92.0494	96.4083	170.098	124.189	102.816	219.36	129.582	93.2938	107.787	134.074	108.243	95.5934
	T-cell-PARP2-KO		71.2264	165.268	259.665	153.757	190.015	94.5402	168.997	112.225	112.843	346.483	103.758		125.552	143.84	132.471	91.3495	44.9577	72.0089	102.779	186.965	64.7206
	Evaluation of immunohistochemical labeling of 3-nitrotyrosine in the colon.
	NO LPS														LPS
	Control		0.084915	0.065076	0.042113	0.042492									0.07096	0.065704
	T-cell-PARP2-KO		0.042408	0.052184	0.05931										0.068373	0.066336	0.064153	0.05612
	Evaluation of immunohistochemical labeling of 3-nitrotyrosine in the cecum.
	NO LPS														LPS
	Control		0.189	0.322	0.273	0.236									0.509	0.5	0.454	0.46	0.432
	T-cell-PARP2-KO		0.162	0.193	0.406	0.361									0.195	0.284	0.292	0.215	0.377
	Inflammatory score in the cecum
	NO LPS														LPS
	Control		1	0	0	3	4	3							7	5	4	4	5	4
	T-cell-PARP2-KO		0	1	3	0	2								1	4		1	3	0
	Inflammatory score in the colon
	NO LPS														LPS
	Control		1	1	1	0	0	0							5	6	5	3	7	4
	T-cell-PARP2-KO		1	1	2	0	0								2	2	2	0	3	0
	Inflammatory signal transduction in the colon
	PARP-1 activation.
	NO LPS														LPS
	Control		1.39945	0.721651	1.12518	1.24058	0.513139	2.98815	0.011849	0					1.64144	1.67983	1.45735	4.03088	10.7466	18.1116
	T-cell-PARP2-KO		1.0777	1.30198	0.636812	1.34559	1.55733	1.26819							2.42938	1.14471	0.739699	1.19751	2.22538	6.04981	8.18166
	General protein PARylation.
	NO LPS														LPS
	Control		0.882226	0.902131	1.26767	0.94797	0.609977	1.772	0.618026						7.19259	3.78526	2.88555	1.62766	2.71186	0
	T-cell-PARP2-KO		0.889561	0.090398	0.66138	0.950714	1.66227	0.076405							0.60915	0.995163	1.08565	0.811748	0.241275	0.797935	0.537059
	ERK phosphorylation.
	NO LPS														LPS
	Control		0.277282	0.719867	0.236011	1.21274	1.19614								0.421086	2.06345	1.32394	0.470293	1.06816
	T-cell-PARP2-KO		0.523378	0.112507	0.428582	0.325162	0.306629								0.0592569	0.0578831	0.165593	0.714886	0.212705
	p38 MAPK phosphorylation.
	NO LPS														LPS
	Control		0.315564	0.208976	0.652699	0.819139	0.933561								0.283952	0.232656	0.243451	0.938141	0.76101
	T-cell-PARP2-KO		0.143467	1.19205	0.0510269	0.520733	1.29311								0.0536859	0.785353	0.354774	0.281719	1.03063
	NF-κB expression.
	NO LPS														LPS
	Control		0.27298	0.0753939	0.575965	0.680546	0.927614								0.926488	1.12975	1.99649	1.91478
	T-cell-PARP2-KO		1.07716	0.660503	2.04784	2.01889	1.13933								0.108795	0.892329	0.537712	1.15275
	The ratio of T cell subpopulations in the peripheral blood in control and T-Cell-PARP2-KO mice with and without LPS treatment.
	The ratio of helper T cells compared to total T cell number (Th/T).
	NO LPS														LPS
	Control		39.5511	53.1245	52.6058	49.52544	50.1461	54.0007	46.0654	51.035					53.9653	62.0136	53.2757	53.8527	53.9783	51.6077	48.0338	53.7127
	T-cell-PARP2-KO		40.416	48.0963	48.3854	49.6743	43.036	43.6119	46.8504	53.8305	47.5641				54.9634	49.5707	53.9621	51.5193	52.7388	41.8402	42.3152	48.1306
	Ratio of regulatory T cells compared to helper T cells (Treg/Th).
	NO LPS														LPS
	Control		4.69	7.21	5.21	10.205	9.64	8.365	5.865	7.125	4.005				5.965	6.06	5.54	8.115	7.01	7.34
	T-cell-PARP2-KO		4.63	4.125	8	5.28	4.105	7.78	10.375	7.13	7.995				2.42	1.145	4.31	4.395	6.125	2.98
	Ratio of Th17 cells compared to helper T cells (Th17/Th).
	NO LPS														LPS
	Control		0.37	0.9	0.41	1.42	0.965	0.375	0.045	0.92					0.675	2.215	0.99	0.35	1.005	1.235
	T-cell-PARP2-KO		0.45	0.45	1.28	0.265	0.51	0.765	1	0.2	0.305				0.105	0.04	0.65	0.85	0.53	0.63	0.47
	Regulatory T cells in the large intestinal mucosa.
	Number of FoxP3 positive cells in the cecum.
	NO LPS														LPS
	Control		2.52738	3.42893	13.8728										7.4896	7.78643	17.071	2.53807
	T-cell-PARP2-KO		6.77419	15.1007	9.0549	22.0365									49.3754	16.6546	38.0875	52
