# Supplementary material for: PARP2 downregulation in T cells ameliorates lipopolysaccharide-induced inflammation of the large intestine
Source: Front Immunol. 2023 Jun 30;14:1135410. doi: 10.3389/fimmu.2023.1135410 (PMC10347374; doi:10.3389/fimmu.2023.1135410)
Supplement: Supplementary file 2 [file Table_2.xlsx]

## Sheet: Munka1
Histological inflammatory score
Parameters
Surface epithelial loss
Crypt destruction
Inflammatory cell infiltration into the mucosa
Score	Histological features
0	No change
1	Localized and mild
2	Localized and moderate
3	Extensive and moderate
4	Extensive and severe
